# Supplementary material for: Prehistoric mitochondrial DNA of domesticate animals supports a 13th century exodus from the northern US southwest
Source: PLoS One. 2017 Jul 26;12(7):e0178882. doi: 10.1371/journal.pone.0178882 (PMC5528258; doi:10.1371/journal.pone.0178882)
Supplement: S1 Table — Under the amplicon columns, an “X” in a cell indicates successful amplification and sequencing of the amplicon, whereas “O” indicates results from the amplicon were not obtained. Partial sequences that could be used to confidently categorize individual turkeys as members of either the aHap1 or aHap2 lineage, but for which eventual resolution of these missing data may reveal them to belong to one or more derived lineages, are indicated with question marks as “aHap1?” or “aHap2?”. Sequence reads and mutational positions are relative to the turkey mtDNA reference sequence (EF153719; [30]). (XLSX) [file pone.0178882.s001.xlsx]

## Sheet: Dogs
														Amplicon
Laborarory Sample ID	Site/Component	Date (AD)	PD	FS	RN	Bag	Box	Repository1	Additional Information	Element	Material Extracted (mg)	Extraction Method	# Repeat Silica	A1	A2	B	C	Sequence Read	Mutations	Haplotype	Haploype spans nps 15730-15973
5MT10508T-01	5MT10508	1225-1260	55	9				AHC		metatarsus	48	1	1	X	X	X	X	15554-15605, 15634-16013	15735C, 15808C, 15953C	aHap1?	Y
5MT10508T-02	5MT10508	1225-1260	32	7				AHC		metatarsus	55	1	not recorded	O	O	X	X	15730-16013	15735C, 15808C, 15953C	aHap1?	Y
5MT10508T-03	5MT10508	1225-1260	55	12				AHC		metatarsus	56	1	not recorded	O	X	X	X	15634-16013	15735C, 15808C, 15953C	aHap1?	Y
5MT10508T-04	5MT10508	1225-1260	83	13				AHC		metatarsus	55	1	not recorded	X	X	X	X	15554-16013	15735C, 15808C, 15953C	aHap1	Y
5MT11842T-01	5MT11842	1140-1280	534	14				AHC		metatarsus	52	1	2	O	O	X	X	15730-16013	15735C, 15808C, 15953C	aHap1?	Y
5MT1765T-01	5MT1765	600-1280	1259	34				AHC		metatarsus	50	1	4	X	O	O	O	15554-15633	Reference	?
5MT1825T-01	5MT1825	1260-1280	1114	16				AHC		metatarsus	50	1	not recorded	O	O	X	O	15730-15874	15735C, 15808C	aHap1?
5MT1825T-02	5MT1825	1260-1280	400	2				AHC		metatarsus	78	1	0	O	X	X	X	15634-16013	15735C, 15808C, 15953C	aHap1?	Y
5MT1825T-03	5MT1825	1260-1280	731	63				AHC		metatarsus	81	1	0	O	X	X	X	15634-16013	15735C, 15808C, 15953C	aHap1?	Y
5MT3807T-01	5MT3807	1060-1260	1185	19				AHC	male	metatarsus	45	1	0	O	X	X	X	15634-16013	15735C, 15808C, 15953C	aHap1?	Y
5MT3807T-02	5MT3807	1060-1260	1199	78	18864			AHC		metatarsus	51	1	0	O	X	X	X	15634-15874, 15905-16013	15735C, 15808C, 15953C	aHap1?
5MT3807T-03	5MT3807	1060-1260	998	56				AHC		metatarsus	45	1	2	X	O	X	O	15554-15633, 15730-15874	15735C, 15808C	aHap1?
5MT3807T-04	5MT3807	1060-1260	1199	78	18857			AHC		metatarsus	44	1	2	X	X	X	X	15554-16013	15735C, 15808C, 15953C	aHap1	Y
5MT3807T-05	5MT3807	1060-1260	1766	11				AHC		metatarsus	51	1	3	X	X	X	X	15554-15973	15735C, 15808C, 15953C	aHap1?	Y
5MT3807T-06	5MT3807	1060-1260	1869	24	28512			AHC		tibia	61	1	0	X	X	X	X	15554-15973	15735C, 15808C, 15953C	aHap1?	Y
5MT3807T-07	5MT3807	1060-1260	1959	56				AHC		metatarsus	50	1	3	O	O	O	O	No DNA
5MT3807T-08	5MT3807	1060-1260	2009	52				AHC		femur	51	1	0	X	O	X	X	15554-15634, 15730-16013	15735C, 15808C, 15953C	aHap1?	Y
5MT3807T-09	5MT3807	1060-1260	1107	57				AHC		metatarsus	54	1	4	X	O	X	X	15554-15606, 15730-16013	15735C, 15808C, 15953C	aHap1?	Y
5MT3807T-10	5MT3807	1060-1260	1160	34				AHC		metatarsus	50	1	4	X	X	X	X	15554-15606, 15634-16013	15735C, 15808C, 15953C	aHap1?	Y
5MT3807T-12	5MT3807	1060-1260	1275	9				AHC		metatarsus	56	1	0	X	X	X	X	15554-15615, 15634-16013	15735C, 15808C, 15953C	aHap1?	Y
5MT3807T-13	5MT3807	1060-1260	1335	1				AHC		metatarsus	51	1	4	X	X	X	X	15554-15613, 15634-16013	15735C, 15808C, 15953C	aHap1?	Y
5MT3807T-14	5MT3807	1060-1260	1903	89				AHC		scapula	50	1	4	X	X	O	O	15580-15729	Reference	?
5MT3807T-15	5MT3807	1060-1260	1949	66				AHC		metatarsus	70	1	2	X	X	X	X	15554-16013	15735C, 15808C, 15953C	aHap1	Y
5MT3807T-16	5MT3807	1060-1260	1107	50				AHC		metatarsus	50	1	1	X	X	X	X	15554-15985	15735C, 15808C, 15953C	aHap1?	Y
5MT3807T-17	5MT3807	1060-1260	1161	40				AHC		metatarsus	55	1	1	O	X	X	X	15634-16013	15735C, 15808C, 15953C	aHap1?	Y
5MT3807T-18	5MT3807	1060-1260	1185	19				AHC		metatarsus	48	1	1	O	X	X	X	15634-16013	15735C, 15808C, 15953C	aHap1?	Y
5MT3807T-19	5MT3807	1060-1260	1199	78	18858			AHC		metatarsus	47	1	0	O	X	X	X	15634-16013	15735C, 15808C, 15953C	aHap1?	Y
5MT3807T-20	5MT3807	1060-1260	1762	56	25074			AHC		metatarsus	52	1	1	O	X	X	X	15634-16013	15735C, 15808C, 15953C	aHap1?	Y
5MT3807T-21	5MT3807	1060-1260	2094	18				AHC	juvenile	metatarsus	51	1	1	O	X	X	X	15634-16013	15735C, 15808C, 15953C	aHap1?	Y
5MT3807T-22	5MT3807	1060-1260	904	7				AHC		metatarsus	55	1	0	O	O	O	O	No DNA
5MT3807T-23	5MT3807	1060-1260	1365	6				AHC		metatarsus	54	1	1	X	X	X	X	15554-16013	15735C, 15808C, 15953C	aHap1	Y
5MT3807T-24	5MT3807	1060-1260	1762	56				AHC		metatarsus	49	1	1	X	X	X	X	15554-16013	15735C, 15808C, 15953C	aHap1	Y
5MT3807T-25	5MT3807	1060-1260	2035	15				AHC		left femur	52	1	1	X	X	X	X	15554-15606, 15634-16013	15735C, 15808C, 15953C	aHap1?	Y
5MT3807T-26	5MT3807	1060-1260	2095	26				AHC		left metacarpus	51	1	1	X	X	X	X	15554-15614, 15634-16013	15735C, 15808C, 15953C	aHap1?	Y
5MT3807T-27	5MT3807	1060-1260	486	4				AHC		metatarsus	53	1	not recorded	O	O	X	X	15730-16013	15735C, 15808C, 15953C	aHap1?	Y
5MT3807T-28	5MT3807	1060-1260	1199	78	18859			AHC		metatarsus	50	1	not recorded	O	X	X	X	15634-15973	15735C, 15808C	aHap1?	Y
5MT3807T-29	5MT3807	1060-1260	904	7				AHC		metatarsus	55	1	2	O	O	X	O	15730-15874	15735C, 15808C	aHap1?
5MT3918T-01	5MT3918	1180-1260	6	2				AHC		metatarsus	68	1	0	O	O	O	O	No DNA
5MT5152T-01	5MT5152	1020-1260	293	1				AHC		metatarsus	49	1	2	O	O	O	O	No DNA
5MT5T-01	5MT5	1100-1280	626	29				AHC		metatarsus	47	1	1	O	O	X	X	15730-16013	15735C, 15808C, 15953C	aHap1?	Y
5MT5T-02	5MT5	1100-1280	445	1				AHC		metatarsus	48	1	3	O	O	O	O	No DNA
5MT765T-01	5MT765	1225-1280	388	41				AHC		metatarsus	52	1	1	O	X	O	O	15634-15691	Reference	?
5MT765T-02	5MT765	1225-1280	412	12				AHC		metatarsus	41	1	1	X	X	X	X	15554-15594, 15634-15687, 15730-16013	15735C, 15808C, 15953C	aHap1?	Y
5MT765T-03	5MT765	1225-1280	439	12				AHC		metatarsus	44	1	1	O	X	X	X	15554-15594, 15634-16013	15735C, 15808C, 15953C	aHap1?	Y
5MT765T-04	5MT765	1225-1280	439	14				AHC		metatarsus	56	1	1	X	X	X	X	15554-15594, 15634-16013	15735C, 15808C, 15953C	aHap1?	Y
5MT765T-05	5MT765	1225-1280	1354	6				AHC		metatarsus	53	1	3	X	O	X	O	15554-15633, 15730-15835	15735C, 15808C	aHap1?
5MT765T-06	5MT765	1225-1280	439	517				AHC		metatarsus	49	1	1	O	X	X	O	15634-15874	15735C, 15808C	aHap1?
5MT765T-07	5MT765	1225-1280	839	11				AHC		metatarsus	48	1	1	X	X	X	X	15554-16013	15575T, 15677C, 15679T, 15782T, 15793T, 15808C, 15845T, 15953C	aHap2	Y
5MT765T-08	5MT765	1225-1280	215	23				AHC		right radius	51	1	not recorded	O	O	O	O	No DNA
5MT765T-09	5MT765	1225-1280	269	40				AHC		metatarsus	45	1	0	O	X	X	X	15634-16013	15606C/T, 15607C/T, 15735C, 15808C, 15953C	aHap1?	Y
5MT765T-10	5MT765	1225-1280	439	15				AHC		metatarsus	58	1	0	O	O	O	O	No DNA
5MT765T-11	5MT765	1225-1280	525	1				AHC		metatarsus	57	1	1	X	X	X	X	15554-16013	15735C, 15808C, 15953C	aHap1	Y
5MT765T-12	5MT765	1225-1280	1124	172				AHC		metatarsus	46	1	0	X	X	X	X	15554-15559, 15634-16013	15735C, 15808C, 15953C	aHap1?	Y
5MT765T-13	5MT765	1225-1280	842	9				AHC		metatarsus	70	1	0	X	X	X	X	15554-15605, 15634-16013	15735C, 15808C, 15953C	aHap1?	Y
5MT765T-14	5MT765	1225-1280	877	82				AHC		metatarsus	49	1	2	X	X	X	X	15554-15606, 15634-16013	15735C, 15808C, 15953C	aHap1?	Y
ABT-01	Abiquiu	1350-1450	11	2				MMA		humerus	264	2	0	O	X	X	X	15554-15605, 15634-16013	15735C, 15808C, 15953C	aHap1?	Y
ABT-02	Abiquiu	1350-1450	13	3				MMA		metarsal fragment	189	2	0	X	X	X	X	15554-15608, 15634-16013	15735C, 15808C, 15953C	aHap1?	Y
AHT-01	Arroyo Hondo Component 2	1370-1410				44	159	SAR	12-C-3C-2-4 #8	right carpometacarpus	58	1	0	O	O	O	O	No DNA
AHT-02	Arroyo Hondo Component 1	1310-1345				4	181	SAR	12-11-9-3/1 #8	tibiotarsus	65	1	0	O	O	O	O	No DNA
AHT-03	Arroyo Hondo Component 1	1310-1345				41	181	SAR	12-18-15-2/55	femur	44	1	1	O	X	O	O	15634-15729	Reference	?
AHT-04	Arroyo Hondo Component 1	1310-1345				30	181	SAR	12-H-2-7/28	ulna	76	1	3	O	X	O	X	15634-15729, 15875-16013	15953C	?
AHT-05	Arroyo Hondo Component 1	1310-1345				32	181	SAR	12-H-2-9/1	carpometacarpus	44	1	2	O	O	O	O	No DNA
AHT-06	Arroyo Hondo Component Unknown	1310-1410				23	181	SAR	12-F-1-1/28 #28	carpometacarpus	64	1	2	O	X	O	X	15634-15729, 15875-16013	15953C	?
AHT-07	Arroyo Hondo Component 1	1310-1345				26	181	SAR	12-G-1C-2/21	tibiotarsus	69	1	2	O	O	O	O	No DNA
AHT-08	Arroyo Hondo Component 1	1310-1345				1	181	SAR	12-5-6-1 A2/2	right ulna	49	1	2	X	X	X	X	15554-16013	15735C, 15808C, 15953C	aHap1	Y
AHT-09	Arroyo Hondo Component 1	1310-1345				6	181	SAR	12-12-4-5/1	left ulna	52	1	3	X	O	X	X	15554-15633, 15730-16013	15735C, 15808C, 15953C	aHap1?	Y
AHT-10	Arroyo Hondo Component 1	1310-1345				41	177	SAR	12-18-15-II "51"	scapula	53	1	not recorded	O	O	X	O	15730-15874	15735C, 15808C	aHap1?
AHT-11	Arroyo Hondo Component 1	1310-1345				7	181	SAR	12-14-5-3/9 #9	left tibiotarus	55	1	not recorded	X	O	X	X	15554-15633, 15730-16013	15735C, 15808C, 15953C	aHap1?	Y
AHT-12	Arroyo Hondo Component 1	1310-1345				2	181	SAR	12-5-7-B1-4/2	ulna	54	1	not recorded	O	O	O	X	15875-16013	15953C	?
AHT-13	Arroyo Hondo Component 1	1310-1345				38	181	SAR	12-K-12-I/1	right humerus	50	1	not recorded	O	O	X	O	15730-15973	15735C, 15808C, 15953C	aHap1?	Y
AHT-14	Arroyo Hondo Component 1	1310-1345				19	177	SAR	12-18-8-IV	carpometacarpus	60	1	not recorded	O	X	X	O	15634-15874	15735C, 15808C	aHap1?
AHT-15	Arroyo Hondo Component 1	1310-1345				10	181	SAR	12-16-38-5/86	humerus	51	1	not recorded	O	X	X	O	15634-15874	15735C, 15808C	aHap1?
AHT-16	Arroyo Hondo Component 2	1370-1410				102	182	SAR	12-C-5-1	right caracoid	51	1	not recorded	O	O	O	X	15875-16013	15953C	?
AHT-17	Arroyo Hondo Component 2	1370-1410				108	159	SAR	12-C-A-4 #3	right tibiometatarsus	62	1	0	X	X	X	X	15554-16013	15735C, 15808C, 15953C	aHap1	Y
AHT-18	Arroyo Hondo Component 1	1310-1345				35	161	SAR	12-G-St1-1 ".23"	right carpometacarpus	48	1	0	X	X	X	X	15554-15976	15735C, 15808C, 15953C	aHap1?	Y
AHT-19	Arroyo Hondo Component 1	1310-1345				40	164	SAR	12-K-6-III ".1"	left scapula	58	1	0	X	X	X	O	15554-15633, 15671-15874	15735C, 15808C	aHap1?
AHT-20	Arroyo Hondo Component 1	1310-1345				47	164	SAR	12-K-12-IV ".143"	right tibiotarsus	56	1	1	O	O	O	O	No DNA
AHT-21	Arroyo Hondo Component 1	1310-1345				54	164	SAR	12-K-13-III ".10"	left tibiotarus	56	1	0	X	X	X	X	15554-16013	15575T, 15677C, 15679T, 15782T, 15793T, 15845T, 15953C	aHap2b	Y
AHT-22	Arroyo Hondo Component 1	1310-1345				60	164	SAR	12-K-14-II+III ".86"	left femur	52	1	0	X	X	X	X	15554-16013	15735C, 15808C, 15953C	aHap1	Y
AHT-23	Arroyo Hondo Component 1	1310-1345				59	164	SAR	12-K-14-IV ".2"	right humerus	56	1	0	O	O	O	O	No DNA
AHT-24	Arroyo Hondo Component 1	1310-1345				1	177	SAR	12-18-5-II ".26"	tibiotarsus	52	1	4	O	O	O	O	No DNA		aHap1?
								SAR		tibiotarsus	55	1E	0	X	X	X	O	15554-15874	15735C, 15808C
AHT-25	Arroyo Hondo Component 1	1310-1345				38	177	SAR	12-18-5-I #34	right tarsometatarsus	48	1	0	X	X	X	X	15554-16013	15735C, 15808C, 15953C	aHap1	Y
								SAR		right tarsometatarsus	48	1E	0	X	X	X	O	15554-15874	15735C, 15808C
AHT-26	Arroyo Hondo Component 1	1310-1345				30	178	SAR	12-23-4-2 #2	humerus	56	1	0	X	X	X	O	15554-15874	15735C, 15808C	aHap1?
								SAR		humerus	59	1E	0	X	X	O	O	15554-15729	Reference
AHT-27	Arroyo Hondo Component 1	1310-1345				36	161	SAR	12-G-1-3-W ".7"	left tarsometatarsus	46	1	1	X	X	X	X	15554-16013	15735C, 15808C, 15953C	aHap1	Y
								SAR		left tarsometatarsus	50	1E	0	X	X	X	O	15554-15874	15735C, 15808C
AHT-28	Arroyo Hondo Component 1	1310-1345				45	181	SAR	12-K-3/1 Comp. 1	femur	43	1	1	X	X	X	X	15554-16013	15735C, 15808C, 15953C	aHap1	Y
								SAR		femur	49	1E	0	X	X	X	X	15554-16013	15735C, 15808C, 15953C
AHT-29	Arroyo Hondo Component 1	1310-1345				45	164	SAR	12-K-3-3-3 ".4"	right scapula	29	1	0	O	X	X	X	15554-16013	15735C, 15808C, 15953C	aHap1	Y
								SAR		right scapula	29	1E	0	O	X	X	O	15634-15874	15735C, 15808C
AHT-30	Arroyo Hondo Component 1	1310-1345				39	181	SAR	12-K-14-IV/5 #5	femur	45	1	0	X	X	X	O	15554-15874	15735C, 15808C	aHap1?
								SAR		femur	48	1E	0	X	X	X	O	15554-15874	15735C, 15808C
AHT-31	Arroyo Hondo Component 1	1310-1345				23	161	SAR	12-G-D6-2-3	left tibiotarus	46	1	0	X	O	X	X	15554-15634, 15730-16013	15735C, 15808C, 15953C	aHap1?	Y
AHT-32	Arroyo Hondo Component 1	1310-1345				59	161	SAR	12-G-2-4-10-1 "1"	left humerus	52	1	3	O	O	O	O	No DNA
AHT-33	Arroyo Hondo Component 1	1310-1345				36	181	SAR	12-K-SQ3-3/2 #2	humerus	47	1	0	O	X	X	X	15634-16013	15735C, 15808C, 15953C	aHap1?	Y
AHT-34	Arroyo Hondo Component 1	1310-1345				4	178	SAR	12-19-1-IV #1	scapula	53	1	0	O	X	X	X	15634-16013	15677C, 15679T, 15782T, 15793T, 15808C, 15845T, 15953C	aHap2?	Y
AHT-35	Arroyo Hondo Component 1	1310-1345				177	177	SAR	12-18-8-4N-4	right humerus	53	1	2	O	O	X	O	15730-15874	15735C, 15808C	aHap1?
AHT-36	Arroyo Hondo Component 1	1310-1345				38	177	SAR	12-18-15-I #33	left tibiotarus	45	1	2	O	O	X	O	15730-15874	15735C, 15808C	aHap1?
AHT-37	Arroyo Hondo Component 1	1310-1345				31	178	SAR	12-23-4-5 #18	left humerus	52	1	0	O	O	X	X	15730-16013	15735C, 15808C, 15953C	aHap1?	Y
AHT-38	Arroyo Hondo Component 1	1310-1345				51	159	SAR	12-C-3C-1	humerus	50	1	3	O	X	O	X	15634-15729, 15875-16013	15953C	?
AHT-39	Arroyo Hondo Component 1	1310-1345				51	159	SAR	12-C-3C-1 ".1"	left tarsometatarsus	46	1	3	X	X	X	X	15554-15599, 15634-16013	15735C, 15808C, 15953C	aHap1?	Y
AHT-40	Arroyo Hondo Component 2	1370-1410				44	159	SAR	12-C-3C-2-4 #.6	right scapula	49	1	0	X	X	X	X	15554-15698, 15730-16013	15735C, 15808C, 15953C	aHap1?	Y
AHT-41	Arroyo Hondo Component 2	1370-1410				44	159	SAR	12-C-3C-2-4 #.7	left carpometacarpus	55	1	2	O	O	O	O	No DNA
AHT-42	Arroyo Hondo Component 2	1370-1410				11	159	SAR	12-C-8 #.9	right ulna	54	1	2	O	X	O	O	15634-15729	Reference	?
AHT-43	Arroyo Hondo Component 1	1310-1345				21	181	SAR	12-D-3-2-13 #13	tarsometatarsus	54	1	2	O	X	X	O	15634-15874	15735C, 15808C	aHap1?
AHT-44	Arroyo Hondo Component 1	1310-1345				40	181	SAR	12-G-5-IV 16	femur	50	1	0	X	O	X	X	15554-15634, 15730-16013	15735C, 15808C, 15953C	aHap1?	Y
AHT-45	Arroyo Hondo Component 1	1310-1345				45	164	SAR	12-K-3-3-3 ".5"	right femur	59	1	0	O	O	X	X	15730-16013	15735C, 15808C, 15953C	aHap1?	Y
AHT-46	Arroyo Hondo Component 1	1310-1345				54	175	SAR	12-16-30-2/B9	right tibiotarsus	66	1	0	O	O	X	X	15730-16013	15735C, 15808C, 15953C	aHap1?	Y
AHT-47	Arroyo Hondo Component 2					11	159	SAR	12-C-8 #8	tibiotarsus	56	1	0	X	X	O	O	15554-15729	Reference
AHT-48	Arroyo Hondo Component 1	1310-1345				46	181	SAR	12-A-5-9/6	femur	62	1	0	X	X	X	X	15554-16013	15735C, 15808C, 15953C	aHap1	Y
AHT-49	Arroyo Hondo Component 1	1310-1345				6	164	SAR	12-K-1-III	tibiotarsus	59	1	0	X	X	X	X	15554-15604, 15634-16013	15735C, 15808C, 15953C	aHap1?	Y
AHT-50	Arroyo Hondo Component Unknown	1310-1410				3	181	SAR	12-9-0/17 #17	femur	52	1	0	X	X	X	X	15554-15611, 15634-16013	15735C, 15808C, 15953C	aHap1?	Y
AHT-51	Arroyo Hondo Component 2	1370-1410				20	181	SAR	12-C-A-11-1	ulna	47	1	1	O	O	O	O	No DNA
AHT-52	Arroyo Hondo Component 2	1370-1410				43	159	SAR	12-C-3C-3-4 #12	left scapula	56	1	2	O	O	X	X	15730-16013	15735C, 15808C, 15953C	aHap1?	Y
AHT-53	Arroyo Hondo Component 1	1310-1345				91	176	SAR	12-16-32-1 ".34"	right tibiotarsus	50	1	0	O	X	X	X	15634-16013	15735C, 15808C, 15953C	aHap1?	Y
AHT-54	Arroyo Hondo Component 1	1310-1345				30	180	SAR	12-18-14-IIIN/B1	left scapula	52	1	2	O	O	O	O	No DNA
AHT-55	Arroyo Hondo Component 2	1370-1410				55	159	SAR	12-C-A-2-4-4 "2"	right humerus	56	1	0	O	O	X	O	15730-15874	15808C, 15953C	aHap1?
AHT-56	Arroyo Hondo Component 2	1370-1410				5	159	SAR	12-C-6 ".10"	tarsometatarsus	48	1	2	O	O	O	O	No DNA
AHT-57	Arroyo Hondo Component 1	1310-1345				110	180	SAR	12-G-14A-2/B13	left carpometacarpus	54	1	3	O	X	O	O	15634-15729	Reference	?
AHT-58	Arroyo Hondo Component 1	1310-1345				109	180	SAR	12-G-14A-2/B14	right tibiotarsus	46	1	2	O	O	X	X	15730-16013	15735C, 15808C, 15953C	aHap1?	Y
AHT-59	Arroyo Hondo Component 1	1310-1345				341	180	SAR	12-G-26C-2/B14	left tarsometatarsus	57	1	2	O	O	O	O	No DNA
AHT-67	Arroyo Hondo Component 1	1310-1345				6	180	SAR	12-18-49-3N+5/B1	right ulna	52	1	0	O	X	X	X	15634-16013	15735C, 15808C, 15953C	aHap1?	Y
AHT-68	Arroyo Hondo Component 1	1310-1345				177	180	SAR	12-G-100B-2/B5	left humerus	46	1	0	O	X	O	O	15634-15729	Reference	?
AHT-69	Arroyo Hondo Component 1	1310-1345				26	180	SAR	12-18-6-II S/B2	left tibiotarus	59	1	0	O	O	X	X	15730-16013	15735C, 15808C, 15953C	aHap1?	Y
AHT-70	Arroyo Hondo Component 1	1310-1345				4	174	SAR	12-16-6-10 #1	right ulna	65	1	0	O	O	X	X	15730-16013	15735C, 15808C, 15953C	aHap1?	Y
AHT-71	Arroyo Hondo Component 1	1310-1345				45	174	SAR	12-16-8-4 "#2"	left ulna	49	1	0	O	X	X	X	15634-16013	15735C, 15808C, 15953C	aHap1?	Y
AHT-72	Arroyo Hondo Component 1	1310-1345				45	174	SAR	12-16-8-4	humerus	55	1	0	O	X	X	X	15634-16013	15735C, 15808C, 15953C	aHap1?	Y
AHT-73	Arroyo Hondo Component 1	1310-1345				4	160	SAR	12-E-1 "1"	left humerus	44	1	0	O	O	O	O	No DNA
AHT-74	Arroyo Hondo Component 1	1310-1345				19	160	SAR	12-D-3-3-1 ".1"	left tarsometatarsus	51	1	1	O	O	X	X	15730-16013	15735C, 15808C, 15953C	aHap1?	Y
AHT-75	Arroyo Hondo Component 1	1310-1345				4	160	SAR	12-E-1 "2"	right humerus	52	1	2	O	O	O	O	No DNA
AHT-76	Arroyo Hondo Component 1	1310-1345				82	174	SAR	12-16-17-4 #11	right tarsometatarsus	53	1	0	O	O	O	O	No DNA
APT-01	Albert Porter Pueblo	1110-1250	12					AHC		metatarsus	169	2	5	O	O	O	O	No DNA
APT-02	Albert Porter Pueblo	15708A co	333					AHC		metatarsus	194	2	1	X	X	X	X	15554-15606, 15634-16013	15708A, 15735C, 15808C, 15953C	aHap1?	Y
APT-03	Albert Porter Pueblo		965					AHC		metatarsus	245	2	1	X	X	X	X	15554-16013	15735C, 15808C, 15953C	aHap1	Y
APT-04	Albert Porter Pueblo	15726C co	968					AHC		metatarsus	235	2	1	X	X	X	O	15554-15874	15726C, 15735C, 15808C	aHap1?
APT-05	Albert Porter Pueblo	1110-1250	1152					AHC		metatarsus	227	2	2	X	O	X	X	15554-15633, 15730-16013	15735C, 15808C, 15953C	aHap1?	Y
APT-06	Albert Porter Pueblo	1110-1250	1953					AHC		metatarsus	175	2	1	X	X	X	X	15554-16013	15735C, 15808C, 15953C	aHap1	Y
APT-07	Albert Porter Pueblo	1110-1250	2155					AHC		metatarsus	193	2	1	X	X	X	X	15554-16013	15735C, 15808C, 15953C	aHap1	Y
APT-08	Albert Porter Pueblo	1110-1250	1186					AHC		metatarsus	233	2	not recorded	O	O	X	O	15730-15874	15735C, 15808C	aHap1?
APT-09	Albert Porter Pueblo	1110-1250	1186					AHC		metatarsus	171	2	not recorded	O	X	X	X	15634-15973	15735C, 15808C, 15953C	aHap1?	Y
APT-10	Albert Porter Pueblo	1110-1250	1309					AHC		metatarsus	231	2	not recorded	O	O	X	X	15730-16013	15735C, 15808C, 15953C	aHap1?	Y
APT-11	Albert Porter Pueblo	1110-1250	1703					AHC		metatarsus	203	2	not recorded	O	O	O	X	15875-16013	15953C	?
APT-12	Albert Porter Pueblo	1110-1250	1705					AHC		metatarsus	200	2	not recorded	X	O	O	O	15634-15729	15634A/G	?
GPT-01	Goodman Point Pueblo	1230-1270	642					AHC		metatarsus	208	2	not recorded	O	X	O	O	No DNA
GPT-02	Goodman Point Pueblo	1230-1270	1127					AHC		metatarsus	186	2	not recorded	O	O	X	O	15730-15874	15735C, 15808C	aHap1?
GPT-03	Goodman Point Pueblo	1230-1270	349					AHC		metatarsus	204	2	0	O	X	X	X	15634-16013	15735C, 15808C, 15953C	aHap1?	Y
GPT-04	Goodman Point Pueblo	1230-1270	525					AHC		metatarsus	213	2	0	X	O	X	X	15554-15633, 15730-16013	15735C, 15808C, 15953C	aHap1?	Y
GPT-05	Goodman Point Pueblo	1230-1270	716					AHC		metatarsus	189	2	0	X	O	X	X	15554-15633, 15730-16013	15735C, 15808C, 15953C	aHap1?	Y
GPT-06	Goodman Point Pueblo	1230-1270	934					AHC		metatarsus	210	2	0	O	X	X	X	15634-16013	15735C, 15808C, 15953C	aHap1?	Y
LA265T-01	LA265	800-950		1016				CNMA	project 41.6491 Nm 22	metatarsus	55	1	5	O	X	X	O	15634-15874	15677C, 15679T, 15782T, 15793T, 15808C	aHap2?
LA3333T-01	LA3333	1170-1230		28				CNMA	feat 27	tibiotarsus	56	1	0	O	X	X	X	15634-16013	15735C, 15808C, 15953C	aHap1?	Y
LA3333T-02	LA3333	1170-1230		133				CNMA	feat 10, 22-39 cm, floor fill 1X1m DAT N18/W13 LOF/BV 9-18-90	carpometacarpus	50	1	1	O	X	X	X	15634-16013	15735C, 15808C, 15953C	aHap1?	Y
LA3333T-03	LA3333	1170-1230		156				CNMA	feat 4, all grids level 3	tibiotarsus	42	1	0	O	X	X	X	15634-16013	15735C, 15808C, 15953C	aHap1?	Y
LA3333T-04	LA3333	1170-1230		572				CNMA	feat 4, MNM 41.457 fill under rocks surrounding hearth, JN/M2 10-23-90, Datum W24/W7	tarsometatarsus	54	1	0	O	O	O	O	No DNA
LA6169T-01	LA6169	1200-1280		1319				CNMA	project 41.6491 Nm 22	tarsometatarsus	41	1	0	O	O	X	O	15730-15874	15735C, 15808C	aHap1?
LA6169T-02	LA6169	1200-1280		500				CNMA	project 41.6491 Nm 22	tarsometatarsus	52	1	0	X	X	X	X	15554-16013	15735C, 15808C, 15953C	aHap1	Y
LA6169T-03	LA6169	1200-1280		708				CNMA	project 41.6491 Nm 22	tarsometatarsus	41	1	0	X	X	X	X	15554-16013	15575T, 15677C, 15679T, 15782T, 15793T, 15808C, 15845T, 15953C	aHap2	Y
LA6169T-04	LA6169	1200-1280		923				CNMA	project 41.6491 Nm 22	carpometacarpus	59	1	0	X	X	X	X	15554-16013	15575T, 15677C, 15679T, 15782T, 15793T, 15808C, 15845T, 15953C	aHap2	Y
TPT-01	Tsama Pueblo	1425-1625	140	2	172553			MMA		radius	161	2	1	O	O	X	O	15730-15874	15735C, 15808C	aHap1?
TPT-02	Tsama Pueblo	1425-1625	214	2	172340			MMA		metacarpus	149	2	1	O	X	X	X	15634-16013	15735C, 15808C, 15953C	aHap1?	Y
TPT-03	Tsama Pueblo	1425-1625	214	2	172338			MMA		radius	116	2	2	O	O	O	X	15875-16013	15953C	?
TPT-04	Tsama Pueblo	1425-1625	295	8	173477			MMA		coracoid	112	2	2	O	X	X	X	15634-16013	15735C, 15808C, 15953C	aHap1?	Y
TPT-05	Tsama Pueblo	1425-1625	298	1	172198			MMA		coracoid	109	2	2	O	X	X	X	15634-16013	15735C, 15808C, 15953C	aHap1?	Y
TPT-06	Tsama Pueblo	1425-1625	67		172803			MMA		humerus	183	2	3	O	X	X	X	15634-16013	15735C, 15808C, 15953C	aHap1?	Y
TPT-07	Tsama Pueblo	1425-1625	67		172804			MMA		metatarsus	171	2	1	X	X	X	X	15554-16013	15735C, 15808C, 15953C	aHap1	Y
TPT-08	Tsama Pueblo	1425-1625	67		172805			MMA		tibia	225	2	0	X	X	X	X	15554-15606, 15634-16013	15735C, 15808C, 15953C	aHap1?	Y
TPT-09	Tsama Pueblo	1425-1625	104					MMA		humerus	176	2	4	O	O	O	O	No DNA
TPT-10	Tsama Pueblo	1425-1625	275					MMA		humerus	175	2	1	O	O	O	O	No DNA
TPT-11	Tsama Pueblo	1425-1625	307					MMA		tibia	196	2	1	O	X	X	X	15634-16013	15735C, 15808C, 15953C	aHap1?	Y
TPT-12	Tsama Pueblo	1425-1625	311					MMA		sternum	187	2	2	O	O	X	O	15730-16013	15735C, 15808C	aHap1?
TPT-13	Tsama Pueblo	1425-1625	92					MMA		humerus	177	2	1	O	O	O	O	No DNA
TPT-14	Tsama Pueblo	1425-1625	289					MMA		tibia	185	2	0	O	X	X	X	15634-16013	15735C, 15808C, 15953C	aHap1?	Y
TPT-15	Tsama Pueblo	1425-1625	317					MMA		metatarsus	219	2	0	X	X	X	O	15554-15874	15735C, 15808C	aHap1?
TPT-16	Tsama Pueblo	1425-1625	67	3	172806			MMA		radius	118	2	0	O	O	O	X	15875-16013	15953C	?
TPT-17	Tsama Pueblo	1425-1625	144	11	173882			MMA		scapula	160	2	0	O	X	X	X	15634-16013	15735C, 15808C, 15953C	aHap1?	Y
TPT-18	Tsama Pueblo	1425-1625	182	3	173072			MMA		ulna	124	2	3	O	X	O	O	15634-15729	Reference	?
TPT-19	Tsama Pueblo	1425-1625	214	2	172334			MMA		ulna	152	2	0	O	X	X	X	15634-15981	15735C, 15808C, 15953C	aHap1?	Y
TPT-20	Tsama Pueblo	1425-1625	317	2	172287			MMA		humerus	211	2	0	O	O	X	O	15730-15874	15735C, 15808C	aHap1?
Note:
1) AHC = Anasazi Heritage Center, Dolores, Colorado; MMA = Maxwell Museum of Anthropology, University of New Mexico, Albuquerque; SAR = School for Advanced Research, Santa Fe, New Mexico; CNMA = Center for New Mexico Archaeology, Museum of New Mexico, Santa Fe.
