# Supplementary material for: Prehistoric mitochondrial DNA of domesticate animals supports a 13th century exodus from the northern US southwest
Source: PLoS One. 2017 Jul 26;12(7):e0178882. doi: 10.1371/journal.pone.0178882 (PMC5528258; doi:10.1371/journal.pone.0178882)
Supplement: S2 Table — Under the amplicon columns, an “X” in a cell indicates successful amplification and sequencing of the amplicon, whereas “O” indicates results from the amplicon were not obtained. Cells colored black indicate that no attempt to amplify the amplicon was made. Dog sequence reads and mutational positions are relative to the dog mtDNA reference sequence (U96639; [34]). Coyote sequence reads and mutational positions are relative to the coyote mtDNA reference sequence (DQ480509; [35]). (XLSX) [file pone.0178882.s002.xlsx]

## Sheet: Dogs
													Amplicon
													DOG				COY
Laborarory Sample ID	Site/Component	Date (AD)	PD	FS	CAT#	RN	Additional Information	Repository1	Element	Material Extracted (mg)	Extraction Method	# Repeat Silica	1	A	2	B	1	2	Species	Sequence Read	Mutations	Dog haplotype spans nps 15459-15691
5MT123-01	5MT123	1110-1250 or 1060-1260	217	22		NA		AHC	Teeth from Mandible	33	1	1	O	X	X	X	X	O	Canis lupus familiaris	15417-15775	15484G, 15627G, 15639A	Y
5MT123-02	5MT123	1110-1250 or 1060-1260	1899	19		35478		AHC	Teeth from Mandible	56	1	0	O	X	X	X	X	O	Canis lupus familiaris	15417-15775	15484G, 15627G, 15639A	Y
5MT123-03	5MT123	1110-1250 or 1060-1260	1309	4		NA		AHC	Femur	not recorded	1	0	O	X	O	O	X	O	Canis lupus familiaris	15441-15594	Reference
5MT123-04	5MT123	1110-1250 or 1060-1260	1078	4		NA		AHC	Ulna	31	1	0	O	X	O	X	O	O	Canis lupus familiaris	15441-15594, 15618-15775	15484G, 15627G, 15639A	Y
								AHC	Ulna	26	1E	0	X	X	X	O	X	X	Canis lupus familiaris	15421-15775	15484G, 15627G, 15639A
5MT123-05	5MT123	1110-1250 or 1060-1260	1852	7		NA		AHC	Ulna	44	1	0	O	O	O	O	O	O	No DNA
								AHC	Ulna	40	1E	0	O	O	O	O	O	O	No DNA
								AHC	Ulna	164	2	1	O	O	O	O			No DNA
5MT123-06	5MT123	1110-1250 or 1060-1260	1309	4		NA		AHC	Canine	44	1	0	O	O	O	O	O	O	No DNA
5MT123-07	5MT123	1110-1250 or 1060-1260	1936	2		NA		AHC	Incisor	42	1	0	X	X	X	X	O	O	Canis lupus familiaris	15421-15775	15627G, 15639A	Y
5MT123-08	5MT123	1110-1250 or 1060-1260	185	8		NA		AHC	Premolar	20	1	0	X	O	X	O	O	O	Canis latrans	15423-15689	154621.1C, 15630T
5MT123-09	5MT123	1110-1250 or 1060-1260	1135	4		NA		AHC	Incisor	58	1	0	O	O	O	O	O	O	No DNA
5MT123-10	5MT123	1110-1250 or 1060-1260	1305	42		NA		AHC	Tooth	54	1	1	X	O	X	O			Canis lupus familiaris	15421-15691	15484G, 15627G, 15639A	Y
5MT123-11	5MT123	1110-1250 or 1060-1260	218	16		NA		AHC	Mandible	53	1	4	O	O	O	O	O	O	No DNA
								AHC	Mandible	153	2	2	O	O	O	O	O	O	No DNA
5MT123-12	5MT123	1110-1250 or 1060-1260	219	14		NA		AHC	Mandible and Tooth	51	1	4	O	O	O	O	O	O	No DNA
5MT123-13	5MT123	1110-1250 or 1060-1260	858	7		NA		AHC	Tibia	47	1	4	O	O	O	O	O	O	No DNA
								AHC	Tibia	159	2	1	O	O	O	O	O	O	No DNA
5MT23-01	5MT23	725-920		751	2			AHC	Tooth	61	1	0	O	O	X	O	O	O	Canis lupus familiaris	15556-15691	15627G, 15639A
								AHC	Tooth	127	2	0	O	O	O	O	O	O	No DNA
5MT23-02	5MT23	725-920		1056	1			AHC	Tooth	55	1	2	O	X	X	X	X	O	Canis lupus familiaris	15417-15691	15484G, 15627G, 15639A	Y
5MT23-03	5MT23	725-920		613	1			AHC	Tibia	45	1	1	O	O	O	O	O	O	No DNA
								AHC	Tibia burned	154	2	0	O	O	O	O	O	O	No DNA
5MT23-04	5MT23	725-920		2503	16			AHC	Tooth	45	1	2	O	O	O	O	O	O	No DNA
								AHC	Teeth	85	2	0	O	O	O	O	O	O	No DNA
5MT23-05	5MT23	725-920		3181	4			AHC	Tooth	44	1	0	O		X		X	X	Canis lupus familiaris	15417-15713	15484G, 15627G, 15639A	Y
5MT23-06	5MT23	725-920		3181	7			AHC	Incisors	47	1	0	X		X		X	X	Canis lupus familiaris	15417-15713	15484G, 15627G, 15639A	Y
5MT23-07	5MT23	725-920		3181	8			AHC	Tooth	50	1	0	X		X		X	X	Canis lupus familiaris	15417-15713	15484G, 15627G, 15639A	Y
5MT23-08	5MT23	725-920		43	25			AHC	Pelvic fragment	46	1	0	O	O	X	O	O	X	Canis lupus familiaris	15556-15713	15627G, 15639A
								AHC	Pelvic fragment	220	2	1	O	X	X	X	X	O	Canis lupus familiaris	15417-15775	15484G, 15627G, 15639A	Y
5MT23-09	5MT23	725-920		1213	3			AHC	metatarsal	36	1	0	O	O	O	O	O	O	No DNA
								AHC	metatarsal	113	2	1	O	O	O	O	O	O	No DNA
5MT23-10	5MT23	725-920		1249	2			AHC	Phalange	35	1	0	O	O	O	O	O	O	No DNA
								AHC	Phalange	63	2	1	O	O	O	O	O	O	No DNA
5MT23-11	5MT23	725-920	3	3025				AHC	Canine	48	1	0	X		O		X	X	Canis lupus familiaris	15417-15713	15484G, 15627G, 15639A	Y
5MT23-12	5MT23	725-920		3181	3			AHC	Molar	42	1	0	X		O		X	X	Canis lupus familiaris	15417-15713	15484G, 15627G, 15639A	Y
5MT23-13	5MT23	725-920		3181	9			AHC	Canine	42	1	0	X		O		O	X	Canis lupus familiaris	15421-15713	15484G, 15627G, 15639A	Y
5MT23-14	5MT23	725-920		101	15			AHC	Ulna	44	1	1	X		X		O	X	Canis lupus familiaris	15417-15713	15484G, 15627G, 15639A	Y
5MT23-15	5MT23	725-920		489	3			AHC	Humerus	47	1	1	O	O	O	O	O	O	No DNA
5MT23-16	5MT23	725-920		505	7			AHC	Tibia	44	1	0	X	O	O	O	X	X	Canis lupus familiaris	15417-15713	15484G, 15567A, 15627G, 15639A	Y
5MT23-17	5MT23	725-920		681	10			AHC	Vertebrae Axis	50	1	0	X		X		X	X	Canis lupus familiaris	15417-15713	15484G, 15627G, 15639A	Y
5MT23-18	5MT23	725-920		743	1			AHC	Tibia	47	1	1	X	X	O	O	O	O	Canis lupus familiaris	15421-15594	15484G
5MT23-19	5MT23	725-920		871	1			AHC	Ulna Fragments	46	1	2	O	O	O	O	O	O	No DNA
5MT23-20	5MT23	725-920		1375	5			AHC	Axis	52	1	4	O	O	O	O	O	O	No DNA
	5MT23	725-920		1375	5			AHC	Axis	147	2	0	O	O	O	O	O	O	No DNA
5MT23-21	5MT23	725-920		460	6			AHC	Tooth	39	1	0	X		X		X	O	Canis lupus familiaris	15417-15691	15484G, 15627G, 15639A	Y
5MT23-22	5MT23	725-920		1839	16			AHC	Tooth	50	1	2	O	O	O	O	O	O	No DNA
5MT23-23	5MT23	725-920		3181	5			AHC	Canine	60	1	0	X		X		X	X	Canis lupus familiaris	15417-15713	15484G, 15627G, 15639A	Y
5MT23-24	5MT23	725-920		3181	20			AHC	Incisor	47	1	0	X		X		X	X	Canis lupus familiaris	15417-15713	15484G, 15627G, 15639A	Y
5MT3807-01	5MT3807	1060-1260	611	56		NA		AHC	Toe bone	54	1	0	O	O	X	X	X	O	Canis lupus familiaris	15459-15775	15484G, 15627G, 15639A, 15727T	Y
								AHC	Toe bone	51	1E	0	O	O	O	O	O	O	No DNA
5MT3807-02	5MT3807	1060-1260	1929	50		36917		AHC	Tooth	55	1	0	O	O	X	O	O	O	Canis latrans	15554-15689	Reference
5MT3807-03	5MT3807	1060-1260	3807	9		NA		AHC	Rib	28	1	1	O	O	O	O	O	O	No DNA
								AHC	Rib	27	1E	0	O	O	O	O	O	O	No DNA
5MT3807-04	5MT3807	1060-1260	1947	58		38149		AHC	ulna	58	1	0	O	O	O	O	O	O	No DNA
								AHC	ulna	57	1E	0	O	O	O	O	O	O	No DNA
								AHC	ulna	204	2	2	O	O	O	O	O	O	No DNA
5MT3807-05	5MT3807	1060-1260	1212	54		NA		AHC	Tooth from Maxilla	62	1	0	X	X	X	O	X	X	Canis latrans	15419-15711	15463delC, 15551G, 15609T, 15627C, 15630T
5MT3807-06	5MT3807	1060-1260	1982	25		NA		AHC	Tooth	63	1	0	X	O	X	O	O	O	Canis latrans	15423-15689	15627C
5MT3807-07	5MT3807	1060-1260	697	3		6117		AHC	Premaxilla	32	1	0	O	X	X	O	O	O	Canis lupus familiaris	15441-15691	15484G, 15627G, 15639A	Y
								AHC	Premaxilla	34	1E	0	X	X	X	X			Canis lupus familiaris	15421-15775	15484G, 15627G, 15639A
5MT3807-08	5MT3807	1060-1260	918	20		NA		AHC	Molar from Maxilla	43	1	0	O	O	O	O	O	O	No DNA
								AHC	Molar from Maxilla	42	1E	0	O	O	O	O	O	O	No DNA
								AHC	Molar from Maxilla	194	2	1	O	O	O	O			No DNA
5MT3807-09	5MT3807	1060-1260	1148	56		NA		AHC	Metatarsus	30	1	0	X	X	X	O	X	X	Canis latrans	15419-15711	15462A, 15498A, 15514.1A, 15526delC, 15533C, 15594C, 15615C, 15663T
								AHC	Metatarsus	34	1E	0	O	O	X	O	O	X	Canis latrans	15554-15711	15594C, 15615C, 15663T
5MT3807-10	5MT3807	1060-1260	1186	6		NA		AHC	Metatarsus	41	1	0	O	O	O	O	O	O	No DNA
						NA		AHC	Metatarsus	40	1E	0	O	O	O	O	O	O	No DNA
5MT3807-11	5MT3807	1060-1260	1947	58		38150		AHC	Metatarsus	29	1	0	O	O	O	O	O	O	No DNA
								AHC	Metatarsus	27	1E	0	O	O	O	O	O	O	No DNA
5MT3807-12	5MT3807	1060-1260	1949	66		38459		AHC	Metatarsus	27	1	0	O	O	O	O	O	O	No DNA
								AHC	Metatarsus	27	1E	0	O	O	O	O	O	O	No DNA
5MT3807-13	5MT3807	1060-1260	875	2		NA		AHC	Teeth from Maxilla	40	1	0	O	X	X	X			Canis lupus familiaris	15441-15775	15484G, 15627G, 15639A	Y
5MT3807-14	5MT3807	1060-1260	1296	10		NA		AHC	Teeth from Mandible	38	1	0	X	X	X	X			Canis lupus familiaris	15421-15775	15484G, 15627G, 15639A	Y
5MT3807-15	5MT3807	1060-1260	1897	31		NA		AHC	Mandible	58	1	0	O	O	O	O	O	O	No DNA
5MT3807-16	5MT3807	1060-1260	1196	20		NA		AHC	Mandible	54	1	1	O	O	O	O	O	O	No DNA
								AHC	Mandible	463	2	0	O	O	O	O	O	O	No DNA
5MT3807-17	5MT3807	1060-1260	1196	20		NA		AHC	Rib	47	1	4	O	O	O	O	O	O	No DNA
5MT3807-18	5MT3807	1060-1260	1899	19		35479		AHC	Rib	52	1	1	O	O	O	O	O	O	No DNA
								AHC	Rib	453	2	0	O	O	O	O	O	O	No DNA
5MT3807-19	5MT3807	1060-1260	1900	69		35549		AHC	Mandible	55	1	2	X	O	X	O			Canis latrans	15423-15689	15627C
5MT3807-20	5MT3807	1060-1260	1916	38		28731		AHC	Deciduous Canine	73	1	1	X	O	X	O	O	O	Canis lupus familiaris	15421-15691	15484G, 15627G, 15639A	Y
5MT3807-21	5MT3807	1060-1260	1949	66		38458		AHC	Metatarsus	45	1	2	O	O	O	O	O	O	No DNA
5MT3807-22	5MT3807	1060-1260	1900	69		35548		AHC	Tooth from Mandible	37	1	0	O	O	O	O	O	O	No DNA
								AHC	Tooth from Mandible	143	2	1	O	O	O	O	O	O	No DNA
5MT3807-23	5MT3807	1060-1260	1916	38		28730		AHC	Deciduous Canine	14	1	2	O	O	O	O	O	O	No DNA
5MT3807-24	5MT3807	1060-1260	1935	82		NA		AHC	Mandible	55	1	0	O	X	O	O	O	O	Canis lupus familiaris	15441-15594	Reference
5MT3807-25	5MT3807	1060-1260	1929	50		36918		AHC	Maxilla	50	1	0	O	O	O	O	O	O	No DNA
								AHC	Maxilla	50	1E	0	O	O	O	O	O	O	No DNA
								AHC	Maxilla	188	2	3	O	O	O	O	O	O	No DNA
5MT3807-26	5MT3807	1060-1260	697	3		6118		AHC	Metatarsus	21	1	0	X	X	X	X			Canis lupus familiaris	15421-15775	15484G, 15627G, 15639A	Y
5MT3936-01	5MT3936	1180-1225	87	3		NA		AHC	Teeth from Mandible	39	1	0	O	X	O	O	X	O	Canis lupus familiaris	15417-15594	15484G	Y
								AHC	Teeth from Mandible	34	1E	0	X	O	X	X			Canis lupus familiaris	15421-15775	15484G, 15627G, 15639A
5MT4475-01	5MT4475	725-980		135	13			AHC	Humerus	47	1	0	X	O	X	X	O	O	Canis lupus familiaris	15421-15775	15484G, 15627G, 15639A	Y
5MT4475-02	5MT4475	725-980		151	6			AHC	Calcaneum	42	1	0	O	O	O	O	O	O	No DNA
5MT4475-03	5MT4475	725-980		155	21			AHC	Tibia	46	1	0	O	O	O	O	O	O	No DNA
								AHC	Tibia	187	2	0	O	O	O	O	O	O	No DNA
5MT4475-04	5MT4475	725-980		175	16			AHC	Innominate	44	1	0	O	O	O	O	O	O	No DNA
								AHC	Innominate	147	2	3	O	O	O	O	O	O	No DNA
5MT4475-05	5MT4475	725-980		286	2			AHC	Molar	42	1	0	X	X	X	X	X	O	Canis lupus familiaris	15417-15775	15484G, 15627G, 15639A	Y
5MT4475-06	5MT4475	725-980		286	14			AHC	Ulna	50	1	1	X	X	X	O	X	X	Canis latrans	15419-15711	15498A, 15514.1A, 15514.2A, 15527delC, 15592C, 15611A
5MT4475-07	5MT4475	725-980		293	2			AHC	Ulna	41	1	0	O	O	O	O	O	O	No DNA
								AHC	Ulna	232	2	1	O	O	O	O	O	O	No DNA
5MT4475-08	5MT4475	725-980		137	25			AHC	Thoracic Vert	44	1	0	X		O		X	X	Canis lupus familiaris	15417-15713	15484G, 15627G, 15639A	Y
5MT4475-09	5MT4475	725-980		841	5			AHC	Premolar	44	1	0	O	X	X	X	X	X	Canis lupus familiaris	15417-15775	15484G, 15522C, 15523C, 15627G, 15639A	Y
5MT4475-10	5MT4475	725-980		869	1			AHC	Mandible	33	1	0	O	X	X	X	X	X	Canis lupus familiaris	15417-15775	15484G, 15627G, 15639A	Y
5MT4475-11	5MT4475	725-980		873	1			AHC	Thoracic Vert	33	1	0	X	X	O	X	X	O	Canis latrans	15419-15592	15462delG, 15463A,15514.1A, 15526delC, 15528T
5MT4475-12	5MT4475	725-980		893	5			AHC	Radius	42	1	0	X	O	X	O	X	X	Canis lupus familiaris	15417-15691	15484G, 15627G, 15639A	Y
5MT4475-13	5MT4475	725-980		1473	17			AHC	Molar	40	1	0	X		X		O	X	Canis lupus familiaris	15421-15713	15484G, 15627G, 15639A	Y
5MT4475-14	5MT4475	725-980		1519	2			AHC	Molar	49	1	0	X		X		O	X	Canis lupus familiaris	15421-15713	15484G, 15627G, 15639A	Y
5MT4475-15	5MT4475	725-980		1672	9			AHC	Molar	58	1	0	O	X	X	O	X	X	Canis lupus familiaris	15441-15713	15484G, 15627G, 15639A	Y
								AHC	Molar	68	2	0	O	O	O	O	O	O	No DNA
5MT4475-16	5MT4475	725-980		455	1			AHC	Mandible	52	1	0	X		X				Canis lupus familiaris	15421-15691	15484G, 15627G, 15639A	Y
5MT4475-17	5MT4475	725-980		1078	11			AHC	Molar	45	1	0	O	O	O	O	O	O	No DNA
								AHC	Molar	154	2	0	O	O	O	O	O	O	No DNA
5MT4475-18	5MT4475	725-980		1111	2			AHC	Molar	49	1	0	O	X	X	X	X	X	Canis lupus familiaris	15417-15775	15484G, 15627G, 15639A	Y
5MT4475-19	5MT4475	725-980		1145	2			AHC	Mandible	43	1	0	X		X				Canis lupus familiaris	15421-15691	15484G, 15627G, 15639A	Y
5MT4475-20	5MT4475	725-980		1462	16			AHC	Molar	52	1	0	O	X	X	X	X	O	Canis lupus familiaris	15417-15775	15484G, 15522C, 15523C, 15627G, 15639A	Y
								AHC	Molar	136	2	0	O	X	X	O	O	X	Canis lupus familiaris	15441-15713	15484G, 15522C, 15523C, 15627G, 15639A
5MT4475-21	5MT4475	725-980		1473	16			AHC	Mandible	36	1	1	O	O	O	O	O	O	No DNA
								AHC	Mandible burned	342	2	2	O	O	O	O	O	O	No DNA
5MT4475-22	5MT4475	725-980		1673	9			AHC	Molar	39	1	0	X	O	O	O	O	O	Canis lupus familiaris	15474-15570	15484G
5MT4475-23	5MT4475	725-980		323	5			AHC	Canine	43	1	0	X		X		X	X	Canis lupus familiaris	15417-15713	15484G, 15627G, 15639A	Y
5MT4475-24	5MT4475	725-980		526	2			AHC	metatarsal	53	1	2	O	O	O	O	O	O	No DNA
								AHC	metatarsal	151	2	0	O	O	O	O	O	O	No DNA
5MT4475-25	5MT4475	725-980		1108	26			AHC	Molar (M1)	45	1	1	O	O	X	X	X	X	Canis lupus familiaris	15417-15713	15484G, 15627G, 15639A	Y
5MT4475-26	5MT4475	725-980		65	3			AHC	Molar	46	1	0	O	X	X	X	X	O	Canis lupus familiaris	15417-15775	15484G, 15627G, 15639A	Y
								AHC	Molar	141	2	0	O	X	X	X	X	O	Canis lupus familiaris	15417-15775	15484G, 15627G, 15639A
5MT4475-27	5MT4475	725-980		177	4			AHC	Canine	42	1	2	O	X	X	X	X	X	Canis lupus familiaris	15417-15775	15484G, 15627G, 15639A	Y
								AHC	Canine	117	2	0	O	X	X	X	X	X	Canis lupus familiaris	15417-15775	15484G, 15627G, 15639A
5MT4475-28	5MT4475	725-980		399	5			AHC	Premolar	49	1	1	O	O	X	O	O	O	Canis lupus familiaris	15556-15691	15627G, 15639A
5MT4475-29	5MT4475	725-980		551	13			AHC	Occipital	44	1	4	O	X	O	O	O	O	Canis lupus familiaris	15441-15594	15484G	Y
								AHC	Occipital	101	2	0	O	X	X	X	X	O	Canis lupus familiaris	15417-15775	15484G, 15627G, 15639A
5MT4475-30	5MT4475	725-980		608	16			AHC	Lumbar	46	1	3	O	O	O	O	O	O	No DNA
								AHC	Lumbar Vertebrae	187	2	0	O	O	O	O	O	O	No DNA
5MT4475-31	5MT4475	725-980		685	13			AHC	Tibia	56	1	1	O	O	O	O	O	O	No DNA
								AHC	Tibia	188	2	0	O	O	O	O	O	O	No DNA
5MT5-01	5MT5	AD 1100-1280 or 1020-1140	508	8		NA		AHC	Metatarsus	35	1	0	O	O	X	O	O	O	Canis lupus familiaris	15556-15691	15625C, 15627G, 15639A	Y
								AHC	Metatarsus	29	1E	0	O	O	O	O	O	O	No DNA
								AHC	Metatarsus	207	2	1	O	X	X	O	X	O	Canis lupus familiaris	15441-15691	15625C, 15627G, 15639A
5MT765-01	5MT765	1225-1280	1254	6		2		AHC	Canine from Mandible	37	1	0	O	O	O	O	O	O	No DNA
5MT765-02	5MT765	1225-1280	1254	6		3		AHC	Teeth from Mandible	61	1	0	O	O	O	O	O	O	No DNA
AB-01	Abiquiu	1350-1450	4	1		NA		MMA	L7 Vertebrae	33	1	0	O	O	X	O	X	O	Canis latrans	15419-15689	15609T, 15627C
AB-02	Abiquiu	1350-1450	4	1		NA		MMA	L6 Vertebrae	43	1	0	O	O	X	O	X	O	Canis latrans	15496-15689	15609T, 15627C
AB-03	Abiquiu	1350-1450	4	1		NA		MMA	Sternabrae	37	1	1	O	O	X	O	X	O	Canis latrans	15462-15689	15609T, 15627C
AB-04	Abiquiu	1350-1450	4	1		NA		MMA	Upper Ribs	52	1	0	X	O	X	O			Canis latrans	15423-15689	15609T, 15627C
AH-01	Arroyo Hondo Component 1	1310-1345		".4"		NA	12-G-St1-1	SAR	Tibia	50	1	1	X	O	X	O			Canis latrans	15423-15689	15590C, 15611A
AH-02	Arroyo Hondo Component 1	1310-1345		".5"		NA	12-G-St1-1	SAR	Left Radius	53	1	1	X	O	X	O			Canis latrans	15423-15689	15590C, 15611A
AH-03	Arroyo Hondo Component 1	1310-1345		".6"		NA	12-G-St1-1	SAR	Femur-distal end	48	1	2	X	O	X	X	O	O	Canis latrans	15423-15773	15590C, 15611A
								SAR	Femur-distal end	494	2	0	X	X	X	X	X	O	Canis latrans	15419-15689	15590C, 15611A
AH-04	Arroyo Hondo Component 1	1310-1345		".9"		NA	12-G-St1-1	SAR	Left Tibia-proximal	52	1	1	O	O	O	O	O	O	No DNA
								SAR	Left Tibia-proximal	513	2	0	O	O	O	O	O	O	No DNA
AH-05	Arroyo Hondo Component 1	1310-1345		NA		NA	12-H-3-8	SAR	Left Tibia-proximal	46	1	1	O	O	O	O	O	O	No DNA
								SAR	Left Tibia-proximal	465	2	0	O	O	O	O	O	O	No DNA
AH-06	Arroyo Hondo Component 1	1310-1345		NA		NA	12-J-1	SAR	Left Tibia	48	1	2	O	O	O	O	O	O	No DNA
								SAR	Left Tibia	462	2	3	O	O	X	O	O	O	Canis latrans	15554-15689	15611A, 15630T, 15633G
AH-07	Arroyo Hondo Component 1	1310-1345		NA		NA	12-J-1	SAR	Left Femur	55	1	0	O	O	O	O	O	O	No DNA
								SAR	Left Femur	538	2	1	O	O	O	O	O	O	No DNA
AH-08	Arroyo Hondo Component 1	1310-1345		".51"		NA	12-A-6	SAR	left metacarpal	52	1	0	O	O	X	O	X	X	Canis latrans	15419-15711	15622A, 15627C
								SAR	left metacarpal	163	2	3	O	O	O	O	O	O	No DNA
AH-09	Arroyo Hondo Component 2	1310-1345		".16"		NA	12-C-3-1	SAR	left humerus	46	1	0	O	O	O	O	O	O	No DNA
								SAR	left humerus	199	2	5	O	O	O	O	O	O	No DNA
AH-10	Arroyo Hondo Component 1	1310-1345		".9"		NA	12-G-103B-2	SAR	radius	69	1	2	O	O	O	O	O		No DNA
								SAR	radius	168	2	2	O	O	O	O	O	O	No DNA
AH-11	Arroyo Hondo Component 1	1310-1345		"21"		NA	12-11-3-6	SAR	right ulna	44	1	0	O	O	O	O	O	O	No DNA
								SAR	right ulna	239	2	1	O	O	O	O	O	O	No DNA
AH-12	Arroyo Hondo Component 2	1310-1345		"4"		NA	12-16-22-2	SAR	humerus	53	1	0	O	O	X	O	X	O	Canis latrans	15474-15689	15627C
								SAR	humerus	148	2	1	O	O	X	O	O	O	Canis latrans	15554-15689	15627C
LA265-01	LA 265	800-950		1017			Nm 22, Pro.j 41.6491, 41976	CNMA	Tibia	31	1	0	O		X		X	X	Canis lupus familiaris	15417-15713	15484G, 15553G, 15627G, 15639A	Y
LA265-02	LA 265	800-950		1018			Nm 22, Pro.j 41.6491, 41976	CNMA	Femur	42	1	0	O	X	X	O	X	X	Canis lupus familiaris	15417-15713	15484G, 15553G, 15627G, 15639A	Y
								CNMA	Molar	48	1	0	O	X	X	O	X	O	Canis lupus familiaris	15417-15691	15484G, 15553G, 15627G, 15639A
LA265-03	LA 265	800-950		1327			Nm 22, Pro.j 41.6491, 1998, 41978	CNMA	molar	48	1	0	O	O	O	O	O	O	No DNA
								CNMA	molar	201	2	0	O	O	O	O	O	O	No DNA
LA265-04	LA 265	800-950		1395			Nm 22, Pro.j 41.6491, 1998, 41978	CNMA	Tibia	55	1	0	O	X	O	X	O	O	Canis lupus familiaris	15441-15594, 15618-15775	15484G, 15627G, 15639A	Y
								CNMA	Tibia	264	2	0	O		O		X	X	Canis lupus familiaris	15417-15713	15484G, 15627G, 15639A
LA265-05	LA 265	800-950		1478			Nm 22, Pro.j 41.6491, 1998, 41984	CNMA	Ulna	48	1	0	O	X	X	X	X	X	Canis lupus familiaris	15417-15775	15484G, 15627G, 15639A	Y
								CNMA	Canine	56	1	0	O		X		X	X	Canis lupus familiaris	15417-15713	15484G, 15627G, 15639A
LA3333-01	LA 3333	1170-1230					MNM 41.457, Feat 5/PIT, 50259	CNMA	Tibia	52	1	0	X		X		X	X	Canis lupus familiaris	15417-15713	15484G, 15627G, 15639A	Y
LA3333-02	LA 3333	1170-1230					MNM 41.457, Feat 5/PIT, 50259	CNMA	Canine	33	1	0	O	O	O	O	O	O	No DNA			Y
								CNMA	Canine	204	2	0	O	X	X	X	X	X	Canis lupus familiaris	15417-15713	15484G, 15627G, 15639A
LA3333-03	LA 3333	1170-1230					MNM 41.457, Feat 5, 50259	CNMA	Canine	37	1	0	O		X		X	X	Canis lupus familiaris	15417-15713	15484G, 15627G, 15639A	Y
LA3333-04	LA 3333	1170-1230		93			Feat 5, 50259	CNMA	Toe bone	27	1	1	X		X		X	X	Canis lupus familiaris	15417-15713	15484G, 15627G, 15639A	Y
LA3333-05	LA 3333	1170-1230		1001			MNM 41.457 Gen Surface disturbed, 50266	CNMA	Mandible	51	1	1	O		X		X	X	Canis lupus familiaris	15417-15713	15484G, 15627G, 15639A	Y
								CNMA	Molar	23	1	0	O	X	X	X	O	X	Canis lupus familiaris	15441-15536, 15556-15713	15484G, 15627G, 15639A
								CNMA	Molar	146	2	0	O	X	X	X	X	X	Canis lupus familiaris	15417-15775	15484G, 15627G, 15639A
LA391-01	LA 391	1000-1100					Partial K9 Pojoaque	CNMA	Molar	51	1	0	O		O		O	O	No DNA
LA6169-01	LA 6169	1000-1100		487			Nm 22, Pro.j 41.6491, 41907	CNMA	Ulna	48	1	0	O	O	X	O	O	O	Canis lupus familiaris	15556-15691	15627G, 15639A	Y
								CNMA	Canine	45	1	0	O		X		X	X	Canis lupus familiaris	15417-15713	15484G, 15627G, 15639A
LA6169-02	LA 6169	1000-1100		488			Nm 22, Pro.j 41.6491, 41907	CNMA	Tibia	49	1	0	O	X	X	O	X	X	Canis lupus familiaris	15417-15713	15484G, 15627G, 15639A	Y
								CNMA	Molar	36	1	0	O	X	X	X	X	X	Canis lupus familiaris	15417-15775	15484G, 15627G, 15639A
TP-01	Tsama Pueblo	1425-1625	30	10		173827		MMA	Premolar?	51	1	0	O	O	X	O	X	O	Canis latrans	15554-15711	15592C, 15593T, 15611A
Note:
1) AHC = Anasazi Heritage Center, Dolores, Colorado; MMA = Maxwell Museum of Anthropology, University of New Mexico, Albuquerque; SAR = School for Advanced Research, Santa Fe, New Mexico; CNMA = Center for New Mexico Archaeology, Museum of New Mexico, Santa Fe.
